# Supplementary material for: Adsorption Capacity of Silica SBA-15 and Titanosilicate ETS-10 toward Indium Ions
Source: Materials (Basel). 2023 Apr 18;16(8):3201. doi: 10.3390/ma16083201 (PMC10144871; doi:10.3390/ma16083201)
Supplement: Supplementary file 1 [file materials-16-03201-s001.zip]

Archive with 1 entries (1 files):
- materials-2314745-SI.pdf
